# Supplementary material for: Influence of Cobalt Source, Folic Acid, and Rumen-Protected Methionine on Performance, Metabolism, and Liver Tissue One-Carbon Metabolism Biomarkers in Peripartal Holstein Cows
Source: Animals (Basel). 2023 Jun 25;13(13):2107. doi: 10.3390/ani13132107 (PMC10339869; doi:10.3390/ani13132107)
Supplement: Supplementary file 1 [file animals-13-02107-s001.zip]

Archive with 1 entries (1 files):
- animals-2412552-supplementary.pdf
